# Supplementary material for: The Effect of Mesoporous Structure of the Support on the Oxidation of Dibenzothiophene
Source: Int J Mol Sci. 2023 Nov 29;24(23):16957. doi: 10.3390/ijms242316957 (PMC10707218; doi:10.3390/ijms242316957)
Supplement: Supplementary file 1 [file ijms-24-16957-s001.zip]

Archive with 1 entries (1 files):
- ijms-2696633-supplementary.pdf
